# Supplementary material for: YBX1 Regulates Satellite II RNA Loading into Small Extracellular Vesicles and Promotes the Senescent Phenotype
Source: Int J Mol Sci. 2023 Nov 16;24(22):16399. doi: 10.3390/ijms242216399 (PMC10671301; doi:10.3390/ijms242216399)
Supplement: Supplementary file 1 [file ijms-24-16399-s001.zip]

Archive with 1 entries (1 files):
- ijms-2708899-supplementary.pdf
